# Supplementary material for: Coumarin Content, Morphological Variation, and Molecular Phylogenetics of Melilotus
Source: Molecules. 2018 Apr 2;23(4):810. doi: 10.3390/molecules23040810 (PMC6017091; doi:10.3390/molecules23040810)
Supplement: Supplementary file 1 [file molecules-23-00810-s001.zip › Supplementary files/Supplementary Table.xls]

## Sheet: Table S1
Table S1. Summary of the statistical parameters for the trnL-F spacer and nrITS regions of Melilotus.
Sequence	Aligned Length	Conserved site	Parsimony informative	Parsimony informative site	Singleton site	Variable site	（G+C）Content
trnL-F	459	452	6	1.3	1	7	33.1
nrITS	714	700	8	1.1	6	14	48.9

## Sheet: Table S2
Table S2a. Variable sites of the aligned sequences of the chloroplast DNA trnL-F spacer in seven haplotypes of Melilotus.
Haplotype	106	148	322	353	373	397	400	402	437
Type a	△	G	T	_	C	C	A	◇	C
Type b	△	G	G	_	C	C	A	◇	C
Type c	△	G	T	_	C	C	A	□	C
Type d	_	A	T	○	T	T	C	◇	T
Type e	_	G	T	_	T	T	C	_	T
Type f	△	G	G	_	C	C	A	_	C
Type g	_	A	T	▽	T	T	C	_	T
△, GTTAAAATC; ▽, TTT; ◇, TGCGTCAAGAATGG; □, TACGTCAAGAATGG; ○, TT
Table S2b. Variable sites of the aligned sequences of the nuclear DNA ITS regions in thirteen haplotypes of Melilotus.
Haplotype	29	72	73	101	122	132	193	215	220	229	597	603	604	624
Type A	A	A	C	G	G	G	C	T	C	G	G	G	A	A
Type B	A	A	A	G	G	G	C	T	C	G	G	G	A	A
Type C	T	A	C	G	G	G	C	T	C	G	G	G	A	A
Type D	T	A	C	G	G	G	T	T	T	G	G	G	A	A
Type E	T	A	C	G	G	G	T	T	C	G	G	G	A	A
Type F	A	A	C	G	G	G	C	C	C	G	G	G	A	A
Type G	A	A	C	A	G	T	C	T	C	G	G	G	A	A
Type H	T	A	C	G	G	G	C	T	C	G	G	G	A	A
Type I	A	A	C	G	A	G	C	T	C	A	G	A	A	A
Type J	T	A	C	G	A	G	C	T	C	A	G	G	G	A
Type K	T	C	C	G	G	G	C	T	C	G	A	G	A	A
Type L	A	A	C	G	G	G	C	T	C	G	A	G	A	A
Type M	A	A	C	G	G	G	C	T	C	G	G	G	A	G

## Sheet: Table S3
Table S3. Germplasm information and agronomy traits for accessions of Melilotus.
Accessions	Species	Origin	Latitude	Longitude	Status	PH	DMY	LSR	COU	PMR	GH	Group
Ames 21623	Mo	Nebraska, United States	41°29'	-99°54'	C	20.37	4.1067	1.4327	0.7427	4	2	Gr1
PI 539021	Mo	Kamlak, Altai Mountains, Siberia.	51°38'	85°40'	W	50.64	6.9517	1.0118	1.0268	4	2	Gr1
PI 383708	Mo	Ankara	40°45'	31°45'	W	37.97	11.665	1.2911	1.196	2	2	Gr1
PI 595335	Mo	Xinjiang, China	36°16'	79°55'	W	63.3	15.12	1.3068	0.4403	4	2	Gr1
PI 90035	Mo	Zanzibar	40°25'	-3°42'	W	77.32	18.15	1.2122	0.9383	4	2	Gr1
PI 342849	Mo	Copenhagen	55°43'	12°26'	U	60.73	8.65	0.9907	0.663	4	2	Gr1
PI 90755	Mo	Great Wall	40°19'	115°58'	W	46.78	11.4383	1.6489	1.4747	3	2	Gr1
PI 108653	Mo	Ukraine	48°22'	31°9'	W	64.19	18.9417	1.2978	1.1617	4	2	Gr1
PI 342894	Mo	Switzerland	46°49'	8°13'	U	63.1	16.5417	1.1468	0.4739	3	2	Gr1
PI 503869	Mo	Cluj	46°46'	23°34'	U	57.96	10.4717	1.4393	1.1935	2	2	Gr1
PI 342893	Mo	Poland	51°55'	19°8'	U	58.21	13.6883	1.1891	0.5561	3	2	Gr1
PI 442522	Mo	Antwerp	51°13'	4°24'	W	47.32	13.7167	1.1931	1.0992	3	2	Gr1
PI 342858	Mo	Norway	60°28'	8°28'	U	54.82	13.0533	1.5713	0.8185	2	2	Gr1
PI 342873	Mo	England, United Kingdom	52°21'	-1°10'	U	65.4	13.3117	0.8687	0.4402	4	2	Gr1
PI 108655	Mo	Lower Volga region	24°46'	120°59'	W	64.27	9.3917	1.3778	0.8607	3	2	Gr1
PI 342881	Mo	Czechoslovakia	14°28'	121°2'	U	58.6	17.9683	1.5626	1.0209	4	2	Gr1
PI 89911	Mo	Burgos	42°19'	-3°43'	W	64.38	16.4033	1.0995	0.9136	4	2	Gr1
Mo_LX01	Mo	Gansu, China	35°34'	-104°37'	U	45.12	13.2783	1.2344	0.6928	4	2	Gr1
Mo_LX02	Mo	Gansu, China	35°34'	-104°38'	U	44.88	12.392	1.0097	0.891	3	2	Gr1
PI 172434	Mo	Camcavus, Kars	40°34'	43°0'	U	48.26	10.8533	0.9631	1.4155	3	2	Gr1
Mo_LX04	Mo	Gansu, China	35°34'	104°37'	U	52.99	11.6533	1.0279	1.1007	4	2	Gr1
Ames 22613	Mo	Hentii Aimag.	47°22'	110°20'	U	59.47	6.5383	1.2109	0.349	3	2	Gr1
PI 342891	Mo	Estonia	58°35'	25°0'	U	61.51	10.7917	1.771	1.4142	4	2	Gr1
PI 342899	Mo	Iran	32°25'	53°41'	U	48.82	16.7567	1.0919	0.6949	2	2	Gr2
Ames 25658	Mo	Tien Shan Mountains.	43°46'	89°27'	W	62.16	33.4233	1.2916	1.2613	2	2	Gr2
PI 595397	Mo	Gansu, China	36°3'	103°49'	U	78.43	22.78	0.7377	0.9146	3	2	Gr2
PI 342901	Mo	Germany	51°9'	10°27'	U	73.67	20.8667	1.093	0.6291	3	2	Gr2
PI 342744	Mo	Portugal	39°23'	-8°13'	U	72.11	18.3167	1.3003	1.0133	2	2	Gr2
PI 342898	Mo	France	46°13'	2°12'	U	68.42	20.8583	1.3179	1.0257	3	2	Gr2
PI 499553	Mo	Urumchi	43°49'	87°43'	W	75.96	25.6883	1.0503	0.8634	1	2	Gr2
PI 178985	Mo	Eskisehir, Turkey	39°40'	30°19'	U	68.93	18.6883	1.0667	0.845	2	2	Gr2
PI 132270	Mo	Romania	45°56'	24°58'	U	80.59	18.2117	0.7012	0.9923	2	2	Gr2
PI 31647	Mo	Uttar Pradesh, India.	27°34'	80°5'	W	73.4	16.0817	1.0109	0.6665	2	2	Gr2
PI 595394	Mo	Canada	56°7'	-106°20'	C	89.73	24.655	0.9017	1.0191	3	2	Gr2
PI 552552	Mo	Nebraska, United States	41°29'	-99°54'	S	62.04	9.9417	0.964	0.8161	2	2	Gr2
PI 342887	Mo	Sweden	60°7'	18°38'	U	58.73	16.79	1.4106	0.474	2	2	Gr2
PI 634019	Mo	Nebraska, United States	41°29'	-99°54'	S	60.9	19.9233	1.1765	0.3884	2	2	Gr2
PI 88990	Mo	Ta Fang Shen.	44°34'	125°55'	W	61.95	18.135	1.0854	0.9036	3	2	Gr2
PI 342889	Mo	Germany	51°9'	10°27'	U	67.57	16.8683	1.0296	0.6697	3	2	Gr2
PI 304530	Mo	Erzurum	40°4'	41°0'	W	66.07	17.47	1.1513	0.466	1	2	Gr2
Mo_LX03	Mo	Gansu, China	35°34'	104°37'	C	42.52	19.94	1.127	0.4034	3	2	Gr2
PI 89596	Mo	Peiping	39°55'	116°22'	W	51.91	16.4617	1.3051	0.6396	1	2	Gr2
Ames 24111	Mo	Zhaosu County	43°9'	81°37'	W	62.79	20.88	1.2608	1.1162	1	2	Gr2
PI 595393	Mo	Minnesota, United States	46°43'	-94°41'	C	99.98	40.5033	0.9773	0.8061	2	2	Gr3
PI 552553	Mo	Nebraska, United States	41°29'	-99°54'	S	98.61	28.7367	0.9526	0.2779	3	2	Gr3
PI 595388	Mo	Saskatchewan, Canada	52°56'	-106°27'	C	77.44	36.06	1.1901	0.4948	3	2	Gr4
PI 595329	Mo	Xinjiang, China	39°22'	75°50'	W	48.43	18.42	1.062	0.415	1	1	Gr4
PI 595328	Mo	NA	NA	NA	W	47.94	16.5783	0.8989	0.9304	2	1	NA
Mo_Yuzhong	Mo	Gansu, China	36°3'4	103°50'	U	NA	NA	NA	NA	4	2	NA
Ames 29037	Mo	Zailiisky Alatau, Kemin Region	42°48'	75°55'	W	NA	NA	NA	NA	3	2	NA
Ames 22858	Mo	Anapa subdivision	44°52'	37°32'	U	NA	NA	NA	NA	1	NA	NA
PI 549124	Ma	Nebraska, United States	41°29'	-99°54'	S	41.48	9.91	0.2947	0.8416	4	1	Gr1
PI 74479	Ma	Chico, California	39°43'	-121°50'	W	64.51	12.9833	0.3724	0.8757	1	1	Gr1
PI 478468	Ma	Camargo, Pompagua	43°24'	-3°52'	C	53.49	14.37	0.5436	0.6914	1	1	Gr1
PI 549126	Ma	Nebraska, United States	41°29'	-99°54'	S	52.66	8.83	0.9275	0.8577	4	1	Gr1
PI 366038	Ma	Buenos Aires, Argentina	-34°36'	-58°22'	U	70.62	17.9033	1.0538	1.217	2	1	Gr1
PI 478772	Ma	Wuhan China	31°34'	-91°42'	C	49.82	13.74	1.0984	0.4413	2	1	Gr1
PI 553075	Ma	Poland	51°55'	19°8'	C	59.5	21.4867	1.1491	0.8119	2	1	Gr1
PI 549128	Ma	Nebraska, United States	41°29'	-99°54'	S	45.03	8.7	1.4447	0.909	4	1	Gr1
PI 593236	Ma	Texas, United States	31°58'	-99°54'	C	51.07	8	1.835	0.727	2	1	Gr1
PI 549125	Ma	Nebraska, United States	41°29'	-99°54'	S	49.58	9.27	0.9092	0.7663	1	1	Gr1
PI 508617	Ma	Santa Fe	-32°4'	1°28'	W	86.76	20.12	0.7984	0.4567	2	1	Gr1
PI 595327	Ma	Xinjiang	43°17'	86°40'	W	63.23	5.94	0.6182	0.7567	2	1	Gr1
Ames 24547	Ma	Yunnan, China	25°33'	100°13'	W	94.32	22.51	0.8008	0.3857	1	1	Gr1
PI 549127	Ma	Nebraska, United States	41°29'	-99°54'	S	42.63	12.57	1.2363	0.868	4	1	Gr1
Ames 21605	Ma	Nebraska, United States.	41°29'	-99°54'	U	32.27	3.6683	1.0492	0.6783	1	1	Gr1
PI 549122	Ma	Nebraska, United States	41°29'	-99°54'	S	36.17	11.62	1.5071	0.951	4	1	Gr1
PI 595392	Ma	Oregon, United States	43°48'	-120°33'	C	86.53	29.5483	1.2515	0.5108	1	2	Gr1
PI 662296	Ma	Saskatchewan, Canada.	52°56'	-106°27'	S	43.38	9.47	0.355	1.0873	3	2	Gr3
PI 578281	Ma	Yuksekova, Hakkari Province.	37°40'	44°10'	W	68.19	6.72	0.3838	1.2477	2	2	Gr3
PI 539016	Ma	Kamlak, Altai Mountains, Siberia.	51°38'	85°40'	W	60.9	6.58	0.4802	0.4528	2	2	Gr3
PI 662299	Ma	Vienna, Austria	48°12'	16°22'	S	38.15	14.92	0.5204	1.1382	1	2	Gr3
PI 342847	Ma	Poland	51°55'	19°8'	U	62.9	15.51	0.5533	0.5337	2	2	Gr3
PI 342796	Ma	Hungary	47°9'	19°30'	U	71.18	21.47	0.8827	0.5615	4	2	Gr3
Ames 19262	Ma	Russian Federation	61°31'	105°19'	W	45.93	8.345	1.1296	0.5617	4	2	Gr3
PI 342788	Ma	Germany	51°9'	10°27'	U	67.96	15.88	0.9494	0.6367	4	2	Gr3
PI 478773	Ma	Florida, United States	27°39'	-81°30'	C	60.94	10.96	0.9058	1.1443	3	2	Gr3
Ames 19257	Ma	Estonia	58°35'	25°0'	C	60.02	14.51	1.289	0.6325	1	2	Gr3
PI 539011	Ma	Altikarasu	41°0'	73°0'	W	53.15	14.3967	1.0005	0.7387	3	2	Gr3
PI 370691	Ma	Omsk Region	55°3'	73°19'	U	75.9333	17.0133	0.942	0.973	2	2	Gr3
Ma_LX05	Ma	Gansu, China	35°34'	104°37'	W	47.13	13.6567	0.7363	0.8693	3	2	Gr3
PI 662300	Ma	San Diego	32°43'	-117°10'	W	90.8	17.27	0.9187	0.845	2	1	Gr3
PI 595324	Ma	Xinjiang	38°25'	77°16'	W	90.06	14.68	1.2227	0.5762	2	2	Gr3
PI 314287	Ma	Tashkent	41°22'	70°0'	W	87.27	22.79	0.7599	0.8286	2	2	Gr3
PI 90186	Ma	Kungchuling, Manchuria	43°31'	124°49'	W	78.08	17.99	0.778	0.359	2	2	Gr3
PI 606750	Ma	Ankara	39°40'	30°19'	W	58.0571	8.57	1.1789	0.7724	3	2	Gr3
PI 593233	Ma	Wisconsin, United States	43°47'	-88°47'	C	98.22	29.02	0.9088	0.1601	2	2	Gr4
PI 593234	Ma	Nebraska, United States	41°29'	-99°54'	C	89.74	18.7883	2.4345	0.6567	1	2	Gr4
PI 593235	Ma	Texas, United States	31°58'	-99°54'	C	160.49	42.94	0.6384	0.6577	1	1	Gr4
PI 504542	Ma	Iliorachi, Zoannina	40°2'	20°46'	W	82.36	25.0017	1.0271	0.6618	1	2	Gr4
Ames 21248	Ma	Gondomar, Douro Litoral Province.	24°46'	120°59'	W	87.81	22.08	1.1075	0.3563	1	2	Gr4
PI 342765	Ma	France	46°13'	2°12'	U	99.15	21.9	0.685	0.6083	1	2	Gr4
PI 494706	Ma	Constanta, Black Sea, Route 39	44°12'	28°36'	W	48.25	41.48	0.8663	0.4777	2	2	Gr4
PI 557525	Ma	Nebraska, United States	41°29'	-99°54'	S	10.75	0.52	3.4206	1.1583	1	1	Individual
Ma_Yuzhong	Ma	Gansu, China	36°34'	103°50'	U	NA	NA	NA	NA	4	2	NA
Mo, Melilotus officinalis; Ma, Melilotus albus; W, wild; C, cultivar; S, strain; U, unverified; GH1, annual; GH2, Biannual;
Group, within group accessions from Fig 1. of cluster analysis of the accessions based on the traits, accessions from Melilotus officinalis were divided into Gr1 to Gr4, accessions from Melilotus albus were divided into Gr1, Individual accession, Gr3, Gr4, respectively.
